# Supplementary material for: Tumors driven by RAS signaling harbor a natural vulnerability to oncolytic virus M1
Source: Mol Oncol. 2020 Oct 25;14(12):3153–68. doi: 10.1002/1878-0261.12820 (PMC7718955; doi:10.1002/1878-0261.12820)
Supplement: Supplementary file 1 — Table S1. Oncolytic effect of M1 virus and status in k‐Ras in 52 tumor cells. Table S2. The mutation status of whole genome in 52 tumor cells. Table S3. Genes regulated by k‐Ras activation in expression profile database. Table S4. Interferon alpha response genes in expression profile database. Table S5. Interferon beta response genes in expression profile database. Table S6. Oncolytic effect of M1 virus in colon cancer cell lines and pancreatic cancer cell lines. Table S7. Oncolytic effect of M1 virus and the protein expression of CDKN1A in 44 tumor cells. Fig. S1. The efficiency of siRNAs to K‐RAS. Fig. S2. Cobimetinib and Trametinib inhibited the oncolytic effect and replication of M1 virus. Fig. S3. The efficiency of siRNAs. Fig. S4. Protein level of CDKN1A. [file MOL2-14-3153-s001.zip]

Archive with 4 entries (4 files):
- mol212820-sup-0001-TableS1.xlsx
- mol212820-sup-0002-TableS2.xlsx
- mol212820-sup-0003-Supinfo.docx
- mol212820-sup-0004-TableS7.xlsx
