# Supplementary material for: Tumors driven by RAS signaling harbor a natural vulnerability to oncolytic virus M1
Source: Mol Oncol. 2020 Oct 25;14(12):3153–68. doi: 10.1002/1878-0261.12820 (PMC7718955; doi:10.1002/1878-0261.12820)
Supplement: Supplementary file 1 — Table S1. Oncolytic effect of M1 virus and status in k‐Ras in 52 tumor cells. Table S2. The mutation status of whole genome in 52 tumor cells. Table S3. Genes regulated by k‐Ras activation in expression profile database. Table S4. Interferon alpha response genes in expression profile database. Table S5. Interferon beta response genes in expression profile database. Table S6. Oncolytic effect of M1 virus in colon cancer cell lines and pancreatic cancer cell lines. Table S7. Oncolytic effect of M1 virus and the protein expression of CDKN1A in 44 tumor cells. Fig. S1. The efficiency of siRNAs to K‐RAS. Fig. S2. Cobimetinib and Trametinib inhibited the oncolytic effect and replication of M1 virus. Fig. S3. The efficiency of siRNAs. Fig. S4. Protein level of CDKN1A. [file MOL2-14-3153-s001.zip › mol212820-sup-0001-TableS1.xlsx]

## Sheet: Sheet1
Cell_line	Full_name	Disease	Status in Kras	EC50	Log(EC50)
A_375	A375_SKIN	Skin_malignant_melanoma	0	8.116	0.9094		Status in Kras: 1 indicates mutation, 0 indicates non mutation.
A172	A172_CENTRAL_NERVOUS_SYSTEM	Glioblastoma	0	953.7	2.979
A549	A549_LUNG	Lung_carcinoma	1	23.17	1.365
AGS	AGS_STOMACH	Gastric_adenocarcinoma	1	118.6	2.074
BxPC_3	BXPC3_PANCREAS	Pancreas_adenocarcinoma	0	857.1	2.933		The calculation of EC50: 52 tumor cell lines were treated with different MOI of M1 virus (0, 0.001, 0.1, 1, 10 and 100 (100 MOI for resistant cell lines such as HCC827, HEL, ME180, Reh and SiHa)) for 48 hours, the cell killing percentage was detected by MTT. The dose response curve of multi-MOI of M1 virus was fitted with nonlinear regression in each cell line, and EC50 (viral dose to kill 50% ca…
C33A	C33A_CERVIX	Cervix_carcinoma	0	1.235	0.09174
Ca_Ski	CASKI_CERVIX	Cervix_epidermoid_carcinoma	0	78.27	1.894
Capan_1	CAPAN1_PANCREAS	Pancreas_adenocarcinoma	1	4.711	0.6731
DBTRG_05MG	DBTRG05MG_CENTRAL_NERVOUS_SYSTEM	Glioblastoma	0	45.65	1.659
DU_145	DU145_PROSTATE	Prostate_carcinoma	0	102.6	2.011
H1299	NCIH1299_LUNG	Nonsmall_cell_lung_cancer	0	276.9	2.442
HCC827	HCC827_LUNG	Lung_adenocarcinoma	0	73466	4.866
HCT_116	HCT116_LARGE_INTESTINE	Colorectal_carcinoma	1	43.33	1.637
HCT_15	HCT15_LARGE_INTESTINE	Colorectal_carcinoma	1	5.765	0.7608
HEL	HEL_HAEMATOPOIETIC_AND_LYMPHOID_TISSUE	Erythroleukemia	0	35413	4.549
HeLa	HELA_CERVIX	Cervix_adenocarcinoma	0	20.52	1.312
Hep_G2	HEPG2_LIVER	Hepatocellular_carcinoma	0	86.88	1.939
HGC_27	HGC27_STOMACH	Gastric_carcinoma	0	36.55	1.563
HL_60	HL60_HAEMATOPOIETIC_AND_LYMPHOID_TISSUE	Acute_promyelocytic_leukemia	0	51.56	1.712
HuH_6	HUH6_LIVER	Hepatoblastoma	0	11.07	1.044
HuH_7	HUH7_LIVER	Hepatocellular_carcinoma	0	8.552	0.932
J82	J82_URINARY_TRACT	Bladder_transitional_cell_carcinoma	0	296.5	2.472
K_562	K562_HAEMATOPOIETIC_AND_LYMPHOID_TISSUE	Chronic_myelogenous_leukemia	0	197.4	2.295
LN_229	LN229_CENTRAL_NERVOUS_SYSTEM	Glioblastoma	0	1075	3.031
LoVo	LOVO_LARGE_INTESTINE	Colorectal_adenocarcinoma	1	0.07895	-1.103
M14	M14_SKIN	Melanoma	0	122.7	2.089
MCF7	MCF7_BREAST	Breast_adenocarcinoma	0	216.5	2.335
MDA_MB_231	MDAMB231_BREAST	Breast_adenocarcinoma	1	15.22	1.183
MDA_MB_468	MDAMB468_BREAST	Breast_adenocarcinoma	0	6.915	0.8398
ME_180	ME180_CERVIX	Cervix_epidermoid_carcinoma	0	7567	3.879
MIA_PaCa_2	MIAPACA2_PANCREAS	Pancreas_adenocarcinoma	1	8.909	0.9498
NCI_H358	NCIH358_LUNG	Nonsmall_cell_lung_cancer	1	69.8	1.844
NCI_N87	NCIN87_STOMACH	Gastric_carcinoma	0	34.66	1.54
PANC_1	PANC1_PANCREAS	Pancreas_epithelioid_carcinoma	1	8.393	0.9239
PC_3	PC3_PROSTATE	Prostate_adenocarcinoma	0	23.89	1.378
PLC_PRF_5	PLCPRF5_LIVER	Hepatoma	0	40.26	1.605
Reh	REH_HAEMATOPOIETIC_AND_LYMPHOID_TISSUE	Acute_lymphoblastic_leukemia	0	81817	4.913
SiHa	SIHA_CERVIX	Cervix_squamous_cell_carcinoma	0	3642	3.561
SK_BR_3	SKBR3_BREAST	Breast_adenocarcinoma	0	88.9	1.949
SK_HEP_1	SKHEP1_LIVER	Liver_adenocarcinoma	0	25.4	1.405
SW_780	SW780_URINARY_TRACT	Bladder_transitional_cell_carcinoma	0	73.62	1.867
SW480	SW480_LARGE_INTESTINE	Colorectal_adenocarcinoma	1	9.54	0.9795
SW620	SW620_LARGE_INTESTINE	Colorectal_adenocarcinoma	1	5.661	0.7529
T_47D	T47D_BREAST	Mammary_ductal_carcinoma	0	54.32	1.735
T24	T24_URINARY_TRACT	Bladder_transitional_cell_carcinoma_	0	0.0848	-1.072
T98G	T98G_CENTRAL_NERVOUS_SYSTEM	Glioblastoma_multiforme	0	0.2804	-0.5523
U_138_MG	U138MG_CENTRAL_NERVOUS_SYSTEM	MG_Glioblastoma	0	1.177	0.07088
U_251_MG	U251MG_CENTRAL_NERVOUS_SYSTEM	Glioblastoma	0	5.388	0.7314
U_87_MG	U87MG_CENTRAL_NERVOUS_SYSTEM	MG_Glioblastoma	0	1.668	0.2222
UM_UC_3	UMUC3_URINARY_TRACT	Bladder_transitional_cell_carcinoma_	1	5.094	0.7071
X22Rv1	X22RV1_PROSTATE	Prostate_carcinoma	0	5.122	0.7094
X5637	X5637_URINARY_TRACT	Bladder_carcinoma	0	6.829	0.8343
