# Supplementary material for: Tumors driven by RAS signaling harbor a natural vulnerability to oncolytic virus M1
Source: Mol Oncol. 2020 Oct 25;14(12):3153–68. doi: 10.1002/1878-0261.12820 (PMC7718955; doi:10.1002/1878-0261.12820)
Supplement: Supplementary file 1 — Table S1. Oncolytic effect of M1 virus and status in k‐Ras in 52 tumor cells. Table S2. The mutation status of whole genome in 52 tumor cells. Table S3. Genes regulated by k‐Ras activation in expression profile database. Table S4. Interferon alpha response genes in expression profile database. Table S5. Interferon beta response genes in expression profile database. Table S6. Oncolytic effect of M1 virus in colon cancer cell lines and pancreatic cancer cell lines. Table S7. Oncolytic effect of M1 virus and the protein expression of CDKN1A in 44 tumor cells. Fig. S1. The efficiency of siRNAs to K‐RAS. Fig. S2. Cobimetinib and Trametinib inhibited the oncolytic effect and replication of M1 virus. Fig. S3. The efficiency of siRNAs. Fig. S4. Protein level of CDKN1A. [file MOL2-14-3153-s001.zip › mol212820-sup-0004-TableS7.xlsx]

## Sheet: 5.linyuan_RPPA_p21_effect
Full_name	Cell_line	Disease	Oncolytic effecteffect	CDKN1A by RPPA in CCLE
REH_HAEMATOPOIETIC_AND_LYMPHOID_TISSUE	Reh	Acute_lymphoblastic_leukemia	-13.1	0.630634
HEL_HAEMATOPOIETIC_AND_LYMPHOID_TISSUE	HEL	Erythroleukemia	-12	0.144536
HCC827_LUNG	HCC827	Lung_adenocarcinoma	-3	-1.05869
NCIH460_LUNG	NCI_H460	Large_cell_lung_cancer	0.5	0.472362
BXPC3_PANCREAS	BxPC_3	Pancreas_adenocarcinoma	1.2	-0.159034
A172_CENTRAL_NERVOUS_SYSTEM	A172	Glioblastoma	1.3	1.09427
LN229_CENTRAL_NERVOUS_SYSTEM	LN_229	Glioblastoma	1.4	-0.211149
J82_URINARY_TRACT	J82	Bladder_transitional_cell_carcinoma	3.2	-0.801514
NCIH1299_LUNG	H1299	Nonsmall_cell_lung_cancer	3.7	0.149019
MCF7_BREAST	MCF7	Breast_adenocarcinoma	4.8	-0.000937649
K562_HAEMATOPOIETIC_AND_LYMPHOID_TISSUE	K_562	Chronic_myelogenous_leukemia	4.9	-0.322763
AGS_STOMACH	AGS	Gastric_adenocarcinoma	7.7	0.402587
DU145_PROSTATE	DU_145	Prostate_carcinoma	8.6	0.153603
SKBR3_BREAST	SK_BR_3	Breast_adenocarcinoma	10.4	0.252461
HEPG2_LIVER	Hep_G2	Hepatocellular_carcinoma	11.4	-0.609771
SW780_URINARY_TRACT	SW_780	Bladder_transitional_cell_carcinoma	12	0.193803
NCIH358_LUNG	NCI_H358	Nonsmall_cell_lung_cancer	12.2	-0.339769
T47D_BREAST	T_47D	Mammary_ductal_carcinoma	13.5	0.370853
HL60_HAEMATOPOIETIC_AND_LYMPHOID_TISSUE	HL_60	Acute_promyelocytic_leukemia	14.8	1.13019
DBTRG05MG_CENTRAL_NERVOUS_SYSTEM	DBTRG_05MG	Glioblastoma	16.7	0.614956
HCT116_LARGE_INTESTINE	HCT_116	Colorectal_carcinoma	18.7	1.7238
PLCPRF5_LIVER	PLC_PRF_5	Hepatoma	19.5	-0.430084
HGC27_STOMACH	HGC_27	Gastric_carcinoma	20.8	1.03365
NCIN87_STOMACH	NCI_N87	Gastric_carcinoma	23.6	-0.884435
PC3_PROSTATE	PC_3	Prostate_adenocarcinoma	27.3	-0.790068
SKHEP1_LIVER	SK_HEP_1	Liver_adenocarcinoma	28.8	1.04174
A549_LUNG	A549	Lung_carcinoma	31.8	0.234954
MDAMB231_BREAST	MDA_MB_231	Breast_adenocarcinoma	41.1	-0.359779
SW480_LARGE_INTESTINE	SW480	Colorectal_adenocarcinoma	46.2	-0.371362
HUH7_LIVER	HuH_7	Hepatocellular_carcinoma	47.8	-0.239927
X5637_URINARY_TRACT	X5637	Bladder_carcinoma	49.8	-0.690744
PANC1_PANCREAS	PANC_1	Pancreas_epithelioid_carcinoma	50.7	0.703868
MIAPACA2_PANCREAS	MIA_PaCa_2	Pancreas_adenocarcinoma	50.9	-0.504966
A375_SKIN	A_375	Skin_malignant_melanoma	52.7	-0.521841
SW1990_PANCREAS	SW_1990	Pancreas_adenocarcinoma	54.4	0.382919
MDAMB468_BREAST	MDA_MB_468	Breast_adenocarcinoma	56.3	0.329741
SW620_LARGE_INTESTINE	SW620	Colorectal_adenocarcinoma	56.3	-0.938587
CAPAN1_PANCREAS	Capan_1	Pancreas_adenocarcinoma	59.6	0.468182
UMUC3_URINARY_TRACT	UM_UC_3	Bladder_transitional_cell_carcinoma_	60.2	-0.29213
X22RV1_PROSTATE	X22Rv1	Prostate_carcinoma	60.9	0.145033
T98G_CENTRAL_NERVOUS_SYSTEM	T98G	Glioblastoma_multiforme	61.8	-1.09044
U251MG_CENTRAL_NERVOUS_SYSTEM	U_251_MG	Glioblastoma	65.3	-0.780395
SCABER_URINARY_TRACT	SCaBER	Bladder_squamous_cell_carcinoma	88.5	-1.47926
LOVO_LARGE_INTESTINE	LoVo	Colorectal_adenocarcinoma	93.1	0.0214254
